# Supplementary material for: The Use of a Penta-Deuterophenyl Substituent to Improve the Metabolic Stability of a Tyrosine Kinase Inhibitor
Source: Molecules. 2024 Dec 22;29(24):6042. doi: 10.3390/molecules29246042 (PMC11679266; doi:10.3390/molecules29246042)
Supplement: Supplementary file 1 [file molecules-29-06042-s001.zip]

Archive with 1 entries (1 files):
- molecules-3325944-supplementary.pdf
